# Supplementary material for: Factors associated with quality of life in patients with epilepsy: a preliminary path analysis of psychological and neurobiological determinants
Source: PeerJ. 2026 Jun 1;14:e21309. doi: 10.7717/peerj.21309 (PMC13235685; doi:10.7717/peerj.21309)
Supplement: Supplemental Information 1 [file peerj-14-21309-s001.xlsx]

## Sheet: Sheet1
PATIENT IDENTITY										EPILEPSY HISTORY								Seizure Frequency	GAD-7 Score	Cortisol Level	HDRS Score	BDNF Level	QOLIE-10 Score
Patient ID	Gender	Age	Education Level	Marrital Status	Occupation	Weight (kg)	Height (cm)	BMI (kg/m2)	BMI Category	Age of Seizure Onset	Seizure Type	Seizure Frequency	Anti Seizure Medication (ASM)	ASM Regularity	Name of ASM	ASM Duration	Last Seizure
1	Female	34	Bachelor	Married	Housewife	57	150	25.3333	overweight	28	Generalized Onset	Sometimes	Monotherapy	Regular	Valproic Acid	5	Last month	1	12	28.54	28	4120.9	19
2	Female	55	Elementary School	Married	Housewife	60	160	23.4375	normal	35	Unknown onset	Rarely	Monotherapy	Regular	Phenytoin	0.167	Last 2 months	1	14	29.18	25	5210.1	21
3	Male	45	Junior High Scholl	Married	Enterpreneur	55	160	21.4844	normal	42	Generalized Onset	Rarely	Monotherapy	Regular	Phenytoin	1	Last year	0	5	5.89	3	21134.5	16
4	Male	18	Senior High School	Not Married	Student	64	165	23.5078	normal	11	Unknown onset	Rarely	Monotherapy	Regular	Valproic Acid	2	Last 2 years	2	16	39.6	38	2585.4	26
5	Male	38	Senior High School	Not Married	Private Sector	57	165	20.9366	normal	30	Generalized Onset	Often	Politherapy	Regular	Valproic Acid, Clobazam	8	Last month	7	20	44.49	45	906.6	34
6	Male	35	Senior High School	Not Married	Enterpreneur	90	165	33.0579	obesitas	14	Generalized Onset	Rarely	Monotherapy	Regular	Carbamazepine	21	Last 9 months	0	1	3.92	2	17296	15
7	Female	49	Senior High School	Married	Trader	62	155	25.8065	overweight	45	Focal to bilateral tonic-clonic	Rarely	Monotherapy	Regular	Valproic Acid	4	Last year	0	2	2.6	0	30485	14
8	Female	31	Senior High School	Married	Housewife	55	158	22.0317	normal	15	Generalized Onset	Rarely	Monotherapy	Regular	Phenytoin	15	Last 2 months	1	13	28.8	28	4103.4	19
9	Male	18	Senior High School	Not Married	Student	55	170	19.0311	normal	16	Focal to bilateral tonic-clonic	Rarely	Monotherapy	Regular	Carbamazepine	2	Last 2 years	0	3	4	0	20214.5	16
10	Female	21	Junior High Scholl	Married	Private Sector	53	170	18.3391	normal	10	Focal to bilateral tonic-clonic	Often	Monotherapy	Regular	Carbamazepine	12	Last 3 weeks	8	21	45.42	47	800.37	36
11	Male	19	Senior High School	Not Married	-	58	165	21.3039	normal	16	Unknown onset	Often	Monotherapy	Regular	Phenytoin	3	Last month	6	18	41.9	42	1551.9	31
12	Female	27	Senior High School	Married	Housewife	56	155	23.3091	normal	21	Generalized Onset	Rarely	Monotherapy	Regular	Phenytoin	0.083	Last month	1	11	31.7	27	4794.3	20
13	Male	36	Senior High School	Not Married	Sailor	73	165	26.8136	overweight	32	Generalized Onset	Rarely	Monotherapy	Irregular	Phenytoin	5	Last month	1	13	27.5	28	4748.9	21
14	Female	19	Senior High School	Not Married	Student	47	150	20.8889	normal	12	Generalized Onset	Rarely	Politherapy	Regular	Phenytoin, Clobazam	4	Last 6 months	1	12	28.9	26	4943.5	19
15	Male	38	Senior High School	Not Married	-	74	170	25.6055	overweight	7	Generalized onset	Often	Monotherapy	Regular	Phenytoin	5	Last week	7	19	43.33	44	910.8	33
16	Female	18	Junior High Scholl	Not Married	Student	45	155	18.7305	normal	15	Generalized onset	Rarely	Monotherapy	Regular	Valproic Acid	0.5	Last 3 months	1	11	27.8	27	4681.4	22
17	Male	58	Junior High Scholl	Married	Labour	49	160	19.1406	normal	13	Generalized onset	Rarely	Monotherapy	Regular	Phenytoin	1	Last 6 months	0	1	3.6	1	28316.5	14
18	Female	18	Junior High Scholl	Not Married	Student	58	140	29.5918	overweight	9	Focal onset	Rarely	Monotherapy	Regular	Valproic Acid	2	Last 2 years	0	2	3.7	0	30000	15
19	Female	20	Senior High School	Not Married	Student	68	163	25.5937	overweight	19	Generalized onset	Rarely	Monotherapy	Regular	Phenytoin	1	Last year	0	1	3.45	2	30199	14
20	Male	48	Senior High School	Married	Enterpreneur	58	172	19.6052	normal	17	Focal to bilateral tonic-clonic	Sometimes	Politherapy	Regular	Phenytoin, Carbamazepine	31	Last month	3	17	40.84	40	1899.1	28
21	Male	21	Elementary School	Not Married	Student	49	150	21.7778	normal	19	Unknown onset	Rarely	Monotherapy	Regular	Phenytoin	2	Last 2 years	0	0	4.3	3	34073	15
22	Female	45	Junior High Scholl	Married	Housewife	50	156	20.5457	normal	31	Unknown onset	Rarely	Monotherapy	Regular	Phenytoin	4	Last 3 years	0	2	4.7	1	22531.5	15
23	Female	53	Junior High Scholl	Married	Housewife	48	153	20.5049	normal	42	Focal onset	Rarely	Monotherapy	Regular	Phenytoin	1	Last week	2	16	35.32	37	2233.1	25
24	Female	45	Senior High School	Married	Housewife	54	160	21.0938	normal	40	Focal to bilateral tonic-clonic	Rarely	Monotherapy	Regular	Phenytoin	1	Last year	0	0	3.43	0	31344.5	13
25	Male	22	Senior High School	Not Married	Student	52	160	20.3125	normal	20	Focal to bilateral tonic-clonic	Often	Politherapy	Regular	Phenytoin, Carbamazepine	2	Last week	0	0	3.8	4	24919.5	15
26	Male	22	Senior High School	Not Married	Student	55	167	19.721	normal	18	Generalized onset	Rarely	Monotherapy	Regular	Valproic Acid	4	Last 3 years	0	2	3.9	3	22540	15
27	Female	54	Senior High School	Married	Housewife	80	160	31.25	obese	42	Unknown onset	Often	Politherapy	Irregular	Valproic Acid, Clobazam	10	Last 2 years	0	3	4.8	3	29615	15
28	Female	54	Junior High Scholl	Married	Housewife	73	145	34.7206	obese	40	Generalized onset	Rarely	Monotherapy	Regular	Phenytoin	4	Last 6 months	1	13	29.75	26	4087.9	21
29	Female	29	Elementary School	Not Married	-	34	149	15.3146	normal	26	Unknown onset	Rarely	Monotherapy	Regular	Phenytoin	2	Last month	3	16	40.79	39	1657.5	27
30	Female	39	Elementary School	Married	Private Sector	70	160	27.3438	overweight	35	Generalized onset	Rarely	Monotherapy	Regular	Phenytoin	4	Last 3 months	1	12	29.65	27	4638.5	21
31	Female	58	Elementary School	Married	Housewife	38	150	16.8889	normal	43	Focal to bilateral tonic-clonic	Rarely	Monotherapy	Regular	Phenytoin	5	Last 3 months	3	17	40.65	40	1840.3	27
32	Female	47	Elementary School	Married	-	45	150	20	normal	41	Focal to bilateral tonic-clonic	Sometimes	Monotherapy	Regular	Phenytoin	0.25	Last week	3	18	40.52	39	1783.7	28
																						27744
